# Supplementary material for: Awareness of HCV Status and Preferences for Testing and Treatment among People with Recent Injecting Drug Use at a Peer-Led Needle and Syringe Program: The TEMPO Pilot Study
Source: Viruses. 2022 Nov 7;14(11):2463. doi: 10.3390/v14112463 (PMC9696805; doi:10.3390/v14112463)
Supplement: Supplementary file 1 [file viruses-14-02463-s001.zip]

Archive with 1 entries (1 files):
- viruses-1959382-supplementary.pdf
